# Supplementary material for: Causal relationship between asthma and ulcerative colitis and the mediating role of interleukin-18: a bidirectional Mendelian study and mediation analysis
Source: Front Immunol. 2023 Dec 14;14:1293511. doi: 10.3389/fimmu.2023.1293511 (PMC10757619; doi:10.3389/fimmu.2023.1293511)
Supplement: Supplementary file 2 [file Table_1.xls]

## Sheet: Supplementary Table S1
Supplementary Table S1: Characteristics of significant SNPs with genome-wide associations (P<5×10-8) for Asthma on UC
SNPs	EA	OA	EAF	BETA	SE	P	SAMPLESIZE	R2	F-STATISTICS
rs1041973	A	C	0.229213	-1.06917	0.00986194	1.20005e-11	327253	0.0346706	11753.5
rs1059513	C	T	0.108843	-1.11949	0.0133519	2.80027e-17	327253	0.02103	7029.94
rs11742240	T	G	0.277742	-1.06323	0.00929105	4.10015e-11	327253	0.038477	13095.5
rs13241235	C	T	0.357557	-1.05041	0.0086794	1.5e-08	327253	0.042839	14646.6
rs174535	C	T	0.351051	-1.06561	0.00872234	3.19963e-13	327253	0.0436192	14925.5
rs17668708	T	C	0.107293	-1.09563	0.0135506	1.59993e-11	327253	0.0195856	6537.45
rs1775554	C	A	0.426892	-1.10914	0.00841301	7.8001e-35	327253	0.0504327	17380.7
rs1784775	C	T	0.708337	-0.946886	0.00915459	2.5e-09	327253	0.0316565	10698.3
rs1898671	T	C	0.347268	-0.924602	0.00872846	2.70023e-19	327253	0.0331519	11221
rs2056625	A	G	0.410225	-1.06049	0.00844917	3.59998e-12	327253	0.0459285	15753.7
rs3024655	G	A	0.938263	-0.882737	0.017371	7.00003e-13	327253	0.0278292	2582.32
rs7302200	A	G	0.337842	-0.934094	0.008813	1e-14	327253	0.0331888	11233.9
rs891058	A	G	0.29603	-1.05126	0.00911984	4.20001e-08	327253	0.0390191	13287.5
SNP, single nucleotide polymorphisms; UC, ulcerative colitis; EA, effect allele; OA, other allele; EAF, effect allele frequency.

## Sheet: Supplementary Table S2
Supplementary Table S2: Characteristics of significant SNPs with genome-wide associations (P<5×10-8) for Asthma on IL-18
SNPs	EA	OA	EAF	BETA	SE	P	SAMPLESIZE	R2	F-STATISTICS
rs1041973	A	C	0.229213	-1.06917	0.00986194	1.20005e-11	327253	0.0346706	11753.5
rs1059513	C	T	0.108843	-1.11949	0.0133519	2.80027e-17	327253	0.02103	7029.94
rs10795672	A	G	0.4696	-0.942709	0.00848283	3.50026e-12	327253	0.0363665	12350.1
rs11715524	A	G	0.509752	-0.949974	0.00836596	8.50002e-10	327253	0.0379075	12894
rs11742240	T	G	0.277742	-1.06323	0.00929105	4.10015e-11	327253	0.038477	13095.5
rs117710327	A	C	0.068213	-1.15193	0.0168629	5.00035e-17	327253	0.014059	4666.43
rs12470864	A	G	0.383787	-0.905753	0.00856851	7.19946e-31	327253	0.0330175	11173.9
rs13241235	C	T	0.357557	-1.05041	0.0086794	1.5e-08	327253	0.042839	14646.6
rs174535	C	T	0.351051	-1.06561	0.00872234	3.19963e-13	327253	0.0436192	14925.5
rs17454584	G	A	0.2138	-0.937118	0.0101384	1.5e-10	327253	0.0254433	8543.72
rs17668708	T	C	0.107293	-1.09563	0.0135506	1.59993e-11	327253	0.0195856	6537.45
rs1775554	C	A	0.426892	-1.10914	0.00841301	7.8001e-35	327253	0.0504327	17380.7
rs1784775	C	T	0.708337	-0.946886	0.00915459	2.5e-09	327253	0.0316565	10698.3
rs1898671	T	C	0.347268	-0.924602	0.00872846	2.70023e-19	327253	0.0331519	11221
rs2056625	A	G	0.410225	-1.06049	0.00844917	3.59998e-12	327253	0.0459285	15753.7
rs2338821	G	A	0.615397	-0.95189	0.00855481	8.19993e-09	327253	0.0364537	12380.8
rs2381712	G	T	0.520102	-0.947059	0.00832742	6.4998e-11	327253	0.0380203	12933.9
rs28635831	G	A	0.350112	-1.05109	0.00876134	1.29999e-08	327253	0.0421272	14392.5
rs301816	A	G	0.582687	-0.953193	0.00847515	1.5e-08	327253	0.0372146	12649.2
rs3024655	G	A	0.938263	-0.882737	0.017371	7.00003e-13	327253	0.0278292	2582.32
rs4491851	A	G	0.533932	-0.946879	0.00837077	7.00003e-11	327253	0.0376285	12795.4
rs4771332	C	T	0.683128	-0.942927	0.00900138	6.59933e-11	327253	0.0324437	10973.3
rs57585717	A	G	0.118952	-0.926149	0.0128433	2.30001e-09	327253	0.0156415	5200.03
rs6441084	C	A	0.694375	-1.05629	0.00975208	2e-08	327253	0.0346092	11731.9
rs66632892	A	G	0.259041	-0.946701	0.00955425	9.90011e-09	327253	0.029128	9818.15
rs7183955	C	A	0.188967	-1.06955	0.0106756	2.99999e-10	327253	0.0297587	10037.3
rs7302200	A	G	0.337842	-0.934094	0.008813	1e-14	327253	0.0331888	11233.9
rs7824278	A	C	0.612723	-1.06233	0.00853908	1.39991e-12	327253	0.045159	15477.3
rs891058	A	G	0.29603	-1.05126	0.00911984	4.20001e-08	327253	0.0390191	13287.5
rs9272226	T	C	0.633084	-1.0746	0.00844696	1.59993e-17	327253	0.0471244	16184.2
rs943689	T	C	0.355865	-1.07349	0.00866977	2.80027e-16	327253	0.0447521	15331.3
rs992969	G	A	0.749865	-1.11548	0.00963006	7.59976e-30	327253	0.039385	13417.2
SNP, single nucleotide polymorphisms; EA, effect allele; OA, other allele; EAF, effect allele frequency

## Sheet: Supplementary Table S3
Supplementary Table S3: Characteristics of significant SNPs with genome-wide associations (P<5×10-8) for IL-18 on UC
SNPs	EA	OA	EAF	BETA	SE	P	SAMPLESIZE	R2	F-STATISTICS
rs385076	C	T	NA	0.2432	0.0248	1.65882e-22	3636	0.0257669	96.1136
rs71478720	T	C	NA	-0.2669	0.0276	3.70766e-22	3636	0.0250742	93.4631
SNP, single nucleotide polymorphisms; UC, ulcerative colitis; EA, effect allele; OA, other allele; EAF, effect allele frequency

## Sheet: Supplementary Table S4
Supplementary Table S4: Characteristics of SNPs with P<5×10-8 for UC on asthma
SNPs	EA	OA	EAF	BETA	SE	P	SAMPLESIZE	R2	F-STATISTICS	CONFOUNDING FACTORS
*rs10090868	G	A	NA	0.378436	0.0461091	2.25996e-16	26405	0.0025446	67.3564
rs10148332	T	C	NA	-0.438255	0.0507963	6.26037e-18	26405	0.00281113	74.4315
*rs10448585	T	C	NA	0.0392207	0.00478463	2.4598e-16	26405	0.00253831	67.1894	Monocyte count
*rs10499206	C	T	NA	-0.741937	0.0544022	2.38013e-42	26405	0.00699466	185.981	Cause of death: Dilated cardiomyopathy
rs10499312	G	A	NA	-0.598836	0.0524696	3.59998e-30	26405	0.00490882	130.247
rs10514388	T	C	NA	-0.553885	0.0741578	8.07979e-14	26405	0.00210825	55.7818
*rs10758669	A	C	NA	0.14842	0.0207507	8.51922e-13	26405	0.00193372	51.1548	Age at menarche
*rs10781977	G	A	NA	0.139762	0.0239011	4.98999e-09	26405	0.00129328	34.1908	Coronary artery disease
*rs10799837	A	G	NA	0.10436	0.0181311	8.62005e-09	26405	0.00125311	33.1274
*rs10906102	T	C	NA	0.476234	0.0486675	1.29987e-22	26405	0.0036133	95.748	Cause of death: Dilated cardiomyopathy
rs11115323	T	C	NA	-0.392042	0.045694	9.51043e-18	26405	0.00278004	73.6061	Hypotension
*rs11145750	G	A	NA	-0.122218	0.019169	1.81999e-10	26405	0.00153715	40.6479	Total neutrophil and eosinophil count
rs11209026	A	G	NA	-0.553885	0.0504744	5.12035e-28	26405	0.00453978	120.41	Cause of death: Dilated cardiomyopathy
rs11679814	C	T	NA	-0.470004	0.0806868	5.71005e-09	26405	0.00128338	33.9285
*rs11716652	T	C	NA	-0.270027	0.0339042	1.65997e-15	26405	0.00239651	63.427
*rs11739663	C	T	NA	-0.139762	0.0251664	2.80001e-08	26405	0.00116666	30.8392	Forced Expiratory Volume in 1 Second (FEV1)
rs11740487	A	G	NA	-0.625938	0.0535545	1.46994e-31	26405	0.00514687	136.596
rs11885200	G	A	NA	-0.553885	0.0611495	1.33015e-19	26405	0.00309756	82.039
rs12200541	T	C	NA	-0.438255	0.0428245	1.39991e-24	26405	0.00395061	104.722
rs12303913	T	C	NA	-0.524729	0.0436911	3.14992e-33	26405	0.0054329	144.229
*rs1385133	A	G	NA	-0.285179	0.0492108	6.82999e-09	26405	0.00127021	33.58
*rs1518070	A	C	NA	-0.113329	0.0201589	1.88999e-08	26405	0.00119548	31.6021	Age at menarche
&rs1543247	G	C	NA	-0.385262	0.0515701	7.97995e-14	26405	0.00210918	55.8063
rs1558206	C	T	NA	-0.350657	0.0628211	2.38002e-08	26405	0.00117857	31.1545
&rs16905158	G	C	NA	-0.667829	0.0716531	1.16011e-20	26405	0.00327905	86.8616
*rs16910532	A	G	NA	-0.451076	0.0576127	4.90004e-15	26405	0.00231617	61.2957	Cause of death: Undetermined location within the digestive system
rs16920014	G	T	NA	-0.357674	0.049278	3.92013e-13	26405	0.00199121	52.6788
rs16940202	C	T	NA	-0.165514	0.02332	1.26999e-12	26405	0.00190414	50.3709	Monocyte count
rs16945863	T	C	NA	-0.438255	0.0473753	2.22998e-20	26405	0.00323042	85.5691
*rs16948926	T	C	NA	-0.615186	0.0549554	4.35011e-29	26405	0.00472335	125.302	Cause of death: other and unspecified t-cell lymphomas
rs17016573	T	G	NA	-0.371564	0.0628749	3.42997e-09	26405	0.00132085	34.9204	Cause of death: unspecified place
&*rs17066875	C	G	NA	-0.329304	0.0434005	3.25987e-14	26405	0.00217557	57.5667
*rs17085007	C	T	NA	-0.14842	0.0250882	3.29997e-09	26405	0.00132368	34.9956	Smoking
&rs17103762	T	A	NA	-0.405465	0.0676204	2.01999e-09	26405	0.0013598	35.9516
*rs17135576	A	G	NA	-0.576613	0.0576129	1.39991e-23	26405	0.00377919	100.161
&*rs17141433	C	G	NA	-0.378436	0.0670121	1.63001e-08	26405	0.00120634	31.8893
&*rs17152619	C	G	NA	-0.300105	0.0481113	4.43997e-10	26405	0.00147139	38.9063
rs17337565	T	C	NA	-0.285179	0.0449434	2.21998e-10	26405	0.00152249	40.2597
*rs1801274	G	A	NA	-0.19062	0.0205984	2.16023e-20	26405	0.00323279	85.6322	Systemic lupus erythematosus SLE females
*rs2132868	T	C	NA	-0.357674	0.0605731	3.52996e-09	26405	0.00131873	34.8644
*rs2233287	A	G	NA	-0.182322	0.0330168	3.34996e-08	26405	0.00115351	30.4913	Eosinophil count
*rs2267029	G	A	NA	0.19062	0.0328436	6.47993e-09	26405	0.00127408	33.6824	Impedance of arm right
*rs2283044	A	G	NA	-0.131028	0.0210381	4.71998e-10	26405	0.00146687	38.7867	Cause of death: Dilated cardiomyopathy
*rs2289057	A	G	NA	-0.357674	0.0582046	7.99006e-10	26405	0.00142808	37.7596
*rs2291619	G	A	NA	0.182322	0.028782	2.38002e-10	26405	0.00151737	40.1239	Abnormal findings on diagnostic imaging of central nervous system
*rs2294711	T	C	NA	-0.307485	0.0435505	1.65997e-12	26405	0.00188433	49.8458
*rs2381990	C	T	NA	0.41871	0.0480909	3.12968e-18	26405	0.00286266	75.7998
&rs271461	A	T	NA	-0.536493	0.0416977	6.96947e-38	26405	0.00623022	165.528
*rs2836878	A	G	NA	-0.223144	0.0228885	1.85994e-22	26405	0.00358665	95.0392	Ankylosing spondylitis
*rs28456011	A	G	NA	-0.0198026	0.00246889	1.05003e-15	26405	0.00243051	64.3292
*rs2872507	A	G	NA	-0.139762	0.0213105	5.44001e-11	26405	0.00162629	43.0089	Type 1 diabetes
rs3024505	A	G	NA	-0.223144	0.0266598	5.7597e-17	26405	0.00264618	70.0525	Type 1 diabetes
*rs36072737	G	A	NA	-0.0392207	0.00502589	6.01035e-15	26405	0.00230101	60.8936
*rs3924019	A	G	NA	0.00995033	0.00126138	3.05985e-15	26405	0.00235112	62.2229
rs420737	G	A	NA	-0.425268	0.076923	3.22998e-08	26405	0.00115618	30.5619
*rs4246905	C	T	NA	0.122218	0.0223855	4.77002e-08	26405	0.00112761	29.806	Pediatric autoimmune diseases
rs4262668	G	A	NA	0.512824	0.0897643	1.10999e-08	26405	0.00123454	32.636
*rs4408683	A	G	NA	0.182322	0.0303687	1.93001e-09	26405	0.00136316	36.0407
rs441641	C	A	NA	-0.431782	0.0755173	1.07999e-08	26405	0.00123655	32.6891
*rs4510766	G	A	NA	-0.182322	0.0221746	1.99986e-16	26405	0.0025537	67.598	Crohns disease
rs4676406	T	G	NA	0.131028	0.0201747	8.31955e-11	26405	0.0015949	42.1775	Mean platelet volume
*rs4703635	T	G	NA	-0.41211	0.0700612	4.05005e-09	26405	0.00130863	34.597
rs4785333	A	G	NA	-0.357674	0.0438955	3.68978e-16	26405	0.00250818	66.3899
rs4801320	C	T	NA	-0.438255	0.072926	1.85999e-09	26405	0.00136587	36.1124	Cause of death: malignant neoplasm of thyroid gland
&rs6008068	A	T	NA	-0.565314	0.061687	4.98999e-20	26405	0.00317049	83.9768
*rs6017342	C	A	NA	0.182322	0.0195479	1.08993e-20	26405	0.0032837	86.9851	Cause of death: Dilated cardiomyopathy
&*rs6029933	G	C	NA	-0.86289	0.0965736	4.07005e-19	26405	0.00301437	79.8291
*rs6114404	G	T	NA	-0.371564	0.0514745	5.26017e-13	26405	0.00196943	52.1015
&rs6114452	C	G	NA	-0.41211	0.0690675	2.42003e-09	26405	0.0013465	35.5997
*rs6426833	A	G	NA	0.262364	0.0212144	3.93007e-35	26405	0.00575907	152.938	Cause of death: Dilated cardiomyopathy
*rs6538407	C	A	NA	-0.530628	0.0492136	4.18023e-27	26405	0.00438345	116.246
*rs6584283	C	T	NA	0.19062	0.020379	8.46058e-21	26405	0.00330254	87.4859	Self-reported hypothyroidism or myxoedema
*rs6737520	C	A	NA	-0.476234	0.0620661	1.67996e-14	26405	0.00222474	58.8707
rs6894569	G	A	NA	-0.57098	0.0574046	2.60976e-23	26405	0.00373283	98.9272	Type 1 diabetes
*rs6938876	T	C	NA	-0.371564	0.0640113	6.45e-09	26405	0.00127442	33.6916
*rs7073851	G	A	NA	-0.378436	0.0432593	2.1702e-18	26405	0.0028899	76.5232	Diabetes mellitus in pregnancy
rs7107438	C	T	NA	-0.329304	0.0526448	3.97e-10	26405	0.00147963	39.1246
*rs7134599	A	G	NA	-0.173953	0.0209636	1.05999e-16	26405	0.00260085	68.8493	Self-reported hypothyroidism or myxoedema
rs7343134	C	T	NA	-0.57098	0.0702378	4.32016e-16	26405	0.00249648	66.0796
rs7554511	A	C	NA	-0.173953	0.0236795	2.03986e-13	26405	0.0020396	53.9617	Neutrophil percentage of white cells
*rs7588677	T	C	NA	-0.270027	0.0444106	1.2e-09	26405	0.00139813	36.9665
rs7608910	G	A	NA	-0.173953	0.0226753	1.69981e-14	26405	0.00222385	58.8471	No blood clot, bronchitis, emphysema, asthma, rhinitis, eczema or allergy diagnosed by doctor
rs798502	C	A	NA	-0.131028	0.0229942	1.21001e-08	26405	0.00122821	32.4682	Age at menarche
rs8181924	T	C	NA	-0.425268	0.0535999	2.11982e-15	26405	0.00237836	62.9455
rs907611	A	G	NA	-0.122218	0.0219265	2.49e-08	26405	0.00117526	31.067	Vascular or heart problems diagnosed by doctor: high blood pressure
rs9268853	C	T	NA	-0.336472	0.0214215	1.3499e-55	26405	0.00925706	246.698	Rheumatoid arthritis ACPA positive
rs9341227	C	T	NA	-0.357674	0.0500754	9.14956e-13	26405	0.00192842	51.0144
rs9366752	T	C	NA	-0.157004	0.0226098	3.80978e-12	26405	0.00182284	48.2164	Asthma
&rs9377315	C	G	NA	-0.559616	0.0415111	2.02023e-41	26405	0.00683576	181.727
rs949681	A	G	NA	-0.398776	0.0612111	7.27947e-11	26405	0.00160477	42.439	Electrocardiography
rs9663811	A	C	NA	-0.357674	0.055892	1.55998e-10	26405	0.00154852	40.9489
rs9822268	A	G	NA	-0.19062	0.0223741	1.59993e-17	26405	0.00274137	72.5793	Reticulocyte count
rs9830968	A	G	NA	-0.463734	0.0805062	8.40001e-09	26405	0.00125501	33.1777	Forced expiratory volume in 1-second, best measure
rs984123	T	C	NA	-0.542324	0.0571734	2.40991e-21	26405	0.00339599	89.9698	Triglycerides
rs9928368	T	G	NA	-0.431782	0.0694493	5.05999e-10	26405	0.00146175	38.651
rs9983355	C	T	NA	-0.41871	0.0685883	1.03001e-09	26405	0.00140938	37.2644	Cause of death: fatty liver
& represent palindromic SNPs、*Outliers removed by MR-PRESSO, which were not used as instrumental variables in Mendelian randomization analysis;SNP, single nucleotide polymorphisms; UC, ulcerative colitis; EA, effect allele; OA, other allele; EAF, effect allele frequency
